# Supplementary material for: Genetic diversity and population structure of black cottonwood (Populus deltoides) revealed using simple sequence repeat markers
Source: BMC Genet. 2020 Jan 6;21:2. doi: 10.1186/s12863-019-0805-1 (PMC6945526; doi:10.1186/s12863-019-0805-1)
Supplement: Supplementary file 1 — Additional file 1: Table S1. Information for the SSR primers. Table S2. The detection of null allele loci using SSR primers based on two analyses software. Table S3. The genetic diversity parameters of 15 SSR primers in P. deltoids resources. Table S4. Genetic diversities of the six populations of P. deltoides resources. Table S5. Composition of the members of two groups according to Q-value matrix (K = 2). Table S6. Material Information for P. deltoides germplasm resources. Table S7. Genetic information of polymorphic loci. [file 12863_2019_805_MOESM1_ESM.zip › Table S7.xlsx]

## Sheet: Sheet1
Table S7. Genetic information of polymorphic loci
Sample No.	SSR 6		SSR 25		SSR 47		SSR 58		SSR 80		SSR 85		SSR 104		SSR 105		SSR 117		SSR 120		SSR 126		SSR 129		SSR 132		SSR 139		SSR 143		SSR 126		SSR 129		SSR 132		SSR 139		SSR 143
PD1	222	222	109	115	204	204	113	113	107	116	113	113	112	112	234	234	205	208	211	231	207	227	209	209	231	235	135	141	222	222	207	227	209	209	231	235	135	141	222	222
PD2	216	228	109	109	214	214	113	125	116	116	113	113	114	114	234	234	205	205	213	221	195	209	203	209	231	231	141	141	222	222	195	209	203	209	231	231	141	141	222	222
PD3	216	228	109	109	214	214	113	125	116	116	113	113	114	114	234	234	205	205	213	221	195	209	203	209	231	231	141	141	222	222	195	209	203	209	231	231	141	141	222	222
PD4	222	222	115	118	204	214	113	125	107	107	113	113	114	114	234	234	196	208	209	237	195	195	203	209	229	235	135	141	222	222	195	195	203	209	229	235	135	141	222	222
PD5	222	222	115	118	214	214	113	113	107	107	113	113	114	114	234	234	196	199	215	225	191	219	197	212	235	235	135	135	222	222	191	219	197	212	235	235	135	135	222	222
PD6	216	216	109	115	214	214	113	113	107	107	113	113	114	114	234	234	196	202	215	229	209	209	197	197	233	235	135	141	222	222	209	209	197	197	233	235	135	141	222	222
PD7	216	222	118	118	204	204	113	113	107	116	113	113	112	114	234	234	196	196	215	219	193	225	215	215	233	235	141	141	222	222	193	225	215	215	233	235	141	141	222	222
PD8	216	234	118	118	204	204	113	113	107	107	113	113	112	114	234	234	196	205	215	219	191	225	209	209	233	235	135	141	222	222	191	225	209	209	233	235	135	141	222	222
PD9	216	216	109	115	214	214	113	113	107	107	113	113	114	114	234	238	196	199	215	215	191	219	212	212	233	235	135	141	222	222	191	219	212	212	233	235	135	141	222	222
PD10	216	222	118	118	204	214	113	128	107	107	113	113	112	114	234	234	196	205	219	223	191	223	209	215	233	235	141	141	222	222	191	223	209	215	233	235	141	141	222	222
PD11	222	228	118	127	204	204	113	113	107	107	113	113	114	114	234	234	196	205	213	237	219	221	209	209	231	235	141	141	222	222	219	221	209	209	231	235	141	141	222	222
PD12	222	222	118	118	204	204	113	128	107	107	113	113	112	114	234	234	196	196	215	219	191	207	215	215	233	235	141	141	222	222	191	207	215	215	233	235	141	141	222	222
PD13	222	222	118	118	204	214	113	128	107	107	113	113	112	114	234	238	196	205	219	223	193	207	209	215	233	235	141	141	222	222	193	207	209	215	233	235	141	141	222	222
PD14	222	234	118	118	204	214	113	113	107	116	113	113	112	114	234	234	196	196	219	223	193	207	209	215	233	235	141	141	222	222	193	207	209	215	233	235	141	141	222	222
PD15	222	222	118	118	204	214	113	116	107	107	113	113	112	114	234	234	196	196	215	219	193	223	209	215	233	235	141	141	222	222	193	223	209	215	233	235	141	141	222	222
PD16	216	234	118	118	204	214	113	113	107	107	113	113	112	114	234	234	196	196	219	223	193	207	209	215	233	235	141	141	222	222	193	207	209	215	233	235	141	141	222	222
PD17	222	234	118	118	204	214	113	128	107	116	113	113	112	114	234	234	196	196	215	219	191	207	209	209	233	235	141	141	222	222	191	207	209	209	233	235	141	141	222	222
PD18	222	222	118	118	204	204	113	113	107	107	113	113	112	114	234	234	196	196	215	219	191	223	215	215	233	235	141	141	222	222	191	223	215	215	233	235	141	141	222	222
PD19	216	222	118	118	204	214	113	128	107	116	113	113	112	114	234	234	196	196	219	223	193	207	209	215	233	235	141	141	222	222	193	207	209	215	233	235	141	141	222	222
PD20	222	222	115	118	214	214	113	113	107	107	113	113	114	114	234	234	196	199	215	225	191	219	197	212	235	235	135	135	222	222	191	219	197	212	235	235	135	135	222	222
PD21	222	234	118	118	204	204	113	113	107	107	113	113	112	114	234	234	196	205	215	215	191	207	209	215	233	235	141	141	222	222	191	207	209	215	233	235	141	141	222	222
PD22	222	234	118	118	204	214	113	113	107	116	113	113	112	114	234	234	196	205	215	223	193	223	215	215	233	235	141	141	222	222	193	223	215	215	233	235	141	141	222	222
PD23	216	234	118	118	204	204	113	128	107	107	113	113	112	114	234	234	196	196	215	219	193	223	215	215	233	235	141	141	222	222	193	223	215	215	233	235	141	141	222	222
PD24	216	234	118	118	204	204	113	128	107	107	113	113	112	114	234	238	196	196	215	219	193	223	215	215	233	235	141	141	222	222	193	223	215	215	233	235	141	141	222	222
PD25	216	222	115	118	214	214	113	113	107	107	113	113	114	114	234	234	199	199	215	225	191	209	212	212	233	235	135	135	222	222	191	209	212	212	233	235	135	135	222	222
PD26	216	216	109	115	214	214	113	113	107	107	113	113	114	114	234	234	196	199	215	215	191	219	212	212	233	235	135	141	222	222	191	219	212	212	233	235	135	141	222	222
PD27	216	222	109	115	214	214	113	113	107	107	113	113	114	114	234	234	196	202	215	225	209	219	197	212	235	235	141	141	222	222	209	219	197	212	235	235	141	141	222	222
PD28	216	222	109	115	214	214	113	113	107	107	113	113	114	114	234	234	199	199	215	215	191	219	197	197	233	235	135	141	222	222	191	219	197	197	233	235	135	141	222	222
PD29	216	222	109	115	214	214	113	113	107	107	113	113	114	114	234	234	196	202	225	229	209	219	212	212	235	235	135	135	222	222	209	219	212	212	235	235	135	135	222	222
PD30	222	228	118	127	204	204	113	113	107	107	113	113	114	114	234	234	196	205	213	237	219	221	209	209	231	235	141	141	222	222	219	221	209	209	231	235	141	141	222	222
PD31	222	222	115	118	214	214	113	113	107	107	113	113	114	114	234	234	199	202	215	229	191	219	197	197	235	235	141	141	222	222	191	219	197	197	235	235	141	141	222	222
PD32	222	222	115	118	214	214	113	113	107	107	113	113	114	114	234	234	199	202	215	229	191	219	197	197	235	235	135	141	222	222	191	219	197	197	235	235	135	141	222	222
PD33	216	222	109	115	214	214	113	113	107	107	113	113	114	114	234	234	199	202	215	229	191	219	212	212	235	235	135	141	222	222	191	219	212	212	235	235	135	141	222	222
PD34	222	228	118	127	204	204	113	113	107	107	113	113	114	114	234	234	196	205	213	237	219	221	209	209	231	235	141	141	222	222	219	221	209	209	231	235	141	141	222	222
PD35	216	222	109	115	214	214	113	113	107	107	113	113	114	114	234	234	196	202	215	225	191	219	197	212	235	235	135	141	222	222	191	219	197	212	235	235	135	141	222	222
PD36	216	222	109	115	214	214	113	113	107	107	113	113	114	114	234	234	199	202	215	229	209	219	197	197	233	235	141	141	222	222	209	219	197	197	233	235	141	141	222	222
PD37	216	222	109	115	214	214	113	113	107	107	113	113	114	114	234	234	199	202	215	229	209	219	197	197	233	235	141	141	222	222	209	219	197	197	233	235	141	141	222	222
PD38	222	228	103	115	204	204	113	113	107	107	113	113	114	114	234	234	205	205	213	215	219	221	209	215	229	235	141	141	222	222	219	221	209	215	229	235	141	141	222	222
PD39	216	216	115	118	214	214	113	113	107	107	113	113	114	114	234	234	196	199	215	215	209	209	197	197	235	235	135	141	222	222	209	209	197	197	235	235	135	141	222	222
PD40	216	222	115	118	214	214	113	113	107	107	113	113	114	114	234	234	199	202	225	229	209	219	197	212	233	235	135	135	222	222	209	219	197	212	233	235	135	135	222	222
PD41	216	216	109	115	214	214	113	113	107	107	113	113	114	114	234	234	196	202	215	229	209	209	197	197	233	235	135	141	222	222	209	209	197	197	233	235	135	141	222	222
PD42	216	222	103	115	214	218	113	119	101	107	113	113	114	114	234	234	205	205	211	219	217	217	194	206	229	229	141	141	222	228	217	217	194	206	229	229	141	141	222	228
PD43	216	222	103	115	214	218	113	119	101	107	113	113	114	114	234	234	205	205	211	219	217	217	194	206	229	229	141	141	222	228	217	217	194	206	229	229	141	141	222	228
PD44	222	222	115	115	204	214	113	113	107	107	113	113	114	114	234	238	199	202	215	229	207	229	197	215	235	235	135	141	222	222	207	229	197	215	235	235	135	141	222	222
PD45	216	222	103	115	214	218	113	119	101	107	113	113	114	114	234	234	205	205	211	219	217	217	194	206	229	229	141	141	222	228	217	217	194	206	229	229	141	141	222	228
PD46	216	216	103	121	214	218	119	125	101	107	113	113	112	114	234	234	202	211	209	209	217	217	194	209	229	235	135	141	222	228	217	217	194	209	229	235	135	141	222	228
PD47	216	222	115	115	214	214	113	113	116	116	113	113	114	114	234	234	202	202	217	229	215	225	197	212	235	235	135	141	222	222	215	225	197	212	235	235	135	141	222	222
PD48	216	222	103	115	214	218	113	119	101	107	113	113	114	114	234	234	202	205	211	219	217	217	194	206	229	229	141	141	222	228	217	217	194	206	229	229	141	141	222	228
PD49	222	234	115	115	214	214	113	113	107	116	113	113	114	114	234	234	196	208	227	229	191	229	197	215	235	235	135	141	222	222	191	229	197	215	235	235	135	141	222	222
PD50	222	222	115	121	204	214	113	113	107	116	113	113	114	114	234	234	196	202	211	215	191	229	209	215	235	235	135	135	222	222	191	229	209	215	235	235	135	135	222	222
PD51	222	222	115	115	214	214	113	125	107	116	113	113	112	114	234	238	199	208	225	227	225	225	215	215	229	233	135	141	216	222	225	225	215	215	229	233	135	141	216	222
PD52	222	222	115	115	214	214	113	125	107	116	113	113	112	114	234	234	199	208	225	227	225	225	215	215	229	233	135	141	216	222	225	225	215	215	229	233	135	141	216	222
PD53	222	234	115	115	204	214	113	113	107	107	113	113	114	114	234	234	199	202	211	227	215	221	197	209	233	235	135	141	222	222	215	221	197	209	233	235	135	141	222	222
PD54	222	222	109	115	204	214	113	125	107	122	113	113	112	114	234	234	208	208	215	223	215	221	209	215	229	231	141	141	216	228	215	221	209	215	229	231	141	141	216	228
PD55	222	222	115	115	214	214	113	113	107	122	113	113	112	114	234	234	205	208	215	227	215	223	206	209	229	231	135	135	216	222	215	223	206	209	229	231	135	135	216	222
PD56	222	228	115	115	214	214	113	128	107	122	113	113	114	114	234	238	199	205	215	219	207	223	206	209	229	229	135	135	216	222	207	223	206	209	229	229	135	135	216	222
PD57	222	222	109	115	214	214	113	113	107	116	113	113	114	114	234	234	202	208	225	225	207	229	206	215	229	233	135	141	222	222	207	229	206	215	229	233	135	141	222	222
PD58	222	234	115	121	204	214	113	113	116	116	111	111	114	114	234	234	202	205	215	225	191	227	209	215	229	229	135	135	222	222	191	227	209	215	229	229	135	135	222	222
PD59	222	234	115	115	214	214	113	113	116	116	113	113	112	114	234	234	205	208	209	225	191	207	206	215	229	235	135	135	216	222	191	207	206	215	229	235	135	135	216	222
PD60	222	222	109	115	204	214	113	113	116	116	113	113	112	114	234	234	205	208	225	225	191	207	209	215	229	235	135	135	216	222	191	207	209	215	229	235	135	135	216	222
PD61	222	228	109	115	214	214	113	113	107	116	113	113	114	114	234	234	208	208	225	225	207	229	206	209	229	235	135	135	222	222	207	229	206	209	229	235	135	135	222	222
PD62	222	222	115	115	204	214	113	113	107	107	113	113	114	114	234	238	202	205	215	225	191	227	206	215	229	235	135	135	222	222	191	227	206	215	229	235	135	135	222	222
PD63	222	234	115	115	204	204	113	113	116	116	113	113	112	114	234	234	205	208	209	225	207	227	206	215	229	229	135	135	222	222	207	227	206	215	229	229	135	135	222	222
PD64	222	234	109	115	204	214	113	113	107	107	113	113	114	114	234	234	205	208	225	229	191	207	209	215	229	235	135	135	216	222	191	207	209	215	229	235	135	135	216	222
PD65	222	222	109	115	214	214	113	113	107	116	113	113	114	114	234	234	202	208	223	225	207	229	206	215	229	233	135	141	222	222	207	229	206	215	229	233	135	141	222	222
PD66	222	222	115	115	204	214	113	113	116	116	113	113	112	114	234	234	205	205	223	225	191	227	206	209	229	233	135	135	216	222	191	227	206	209	229	233	135	135	216	222
PD67	222	222	115	115	204	218	119	128	101	107	113	113	114	114	234	234	199	205	205	227	221	221	194	215	229	229	141	141	228	228	221	221	194	215	229	229	141	141	228	228
PD68	222	222	115	115	214	214	113	125	107	116	113	113	112	114	234	234	199	208	225	227	227	227	215	215	229	233	135	141	216	222	227	227	215	215	229	233	135	141	216	222
PD69	222	234	115	115	204	214	113	113	107	107	111	111	112	114	234	234	205	205	209	225	191	207	215	215	229	233	135	135	216	222	191	207	215	215	229	233	135	135	216	222
PD70	222	222	115	115	214	214	113	125	107	116	113	113	112	114	234	234	199	208	225	227	227	227	215	215	229	233	135	141	216	222	227	227	215	215	229	233	135	141	216	222
PD71	222	222	109	121	214	214	113	125	116	116	111	113	112	114	234	234	199	202	209	229	191	191	209	212	235	235	135	135	216	222	191	191	209	212	235	235	135	135	216	222
PD72	222	222	109	115	214	214	113	113	107	116	113	113	112	114	234	234	205	205	209	229	191	191	206	209	235	235	135	135	216	216	191	191	206	209	235	235	135	135	216	216
PD73	222	222	115	121	214	214	113	128	113	116	113	113	114	114	234	238	199	202	209	225	215	229	206	209	229	233	135	135	216	222	215	229	206	209	229	233	135	135	216	222
PD74	222	234	109	115	214	214	113	113	107	116	113	113	112	114	234	234	199	202	209	209	215	227	209	215	229	235	135	135	216	222	215	227	209	215	229	235	135	135	216	222
PD75	222	222	109	115	214	214	113	113	107	116	113	113	112	114	234	234	199	208	225	229	191	191	215	215	233	235	135	135	222	222	191	191	215	215	233	235	135	135	222	222
PD76	222	222	109	115	214	214	113	113	107	116	113	113	112	114	234	234	199	208	225	229	191	191	215	215	233	235	135	135	222	222	191	191	215	215	233	235	135	135	222	222
PD77	222	222	109	109	204	204	116	119	107	107	113	113	114	114	234	234	202	205	225	227	191	191	206	212	233	235	135	135	216	222	191	191	206	212	233	235	135	135	216	222
PD78	222	222	109	109	204	204	113	113	107	116	113	113	112	112	234	234	205	205	217	217	227	229	212	212	235	235	135	141	222	222	227	229	212	212	235	235	135	141	222	222
PD79	234	234	103	106	212	218	113	119	110	122	113	113	112	114	234	234	196	205	215	215	199	215	197	200	229	229	135	135	216	228	199	215	197	200	229	229	135	135	216	228
PD80	234	234	109	121	214	214	113	113	107	107	113	113	112	114	234	234	202	208	215	217	215	229	197	206	233	235	135	135	222	222	215	229	197	206	233	235	135	135	222	222
PD81	222	222	103	109	214	218	113	119	101	122	113	113	112	114	234	238	199	208	209	215	199	215	197	212	229	229	135	141	222	222	199	215	197	212	229	229	135	141	222	222
PD82	222	222	115	121	214	214	113	113	107	116	113	113	114	114	234	234	202	205	211	215	191	191	209	209	233	235	135	135	222	222	191	191	209	209	233	235	135	135	222	222
PD83	222	222	115	115	214	214	113	128	107	116	113	113	114	114	234	234	202	208	211	217	191	191	209	215	235	235	135	141	216	222	191	191	209	215	235	235	135	141	216	222
PD84	222	234	109	115	204	204	113	125	107	116	113	113	112	114	234	234	205	205	225	227	191	207	206	215	229	235	135	135	222	222	191	207	206	215	229	235	135	135	222	222
PD85	222	222	115	115	204	214	113	128	116	116	113	113	114	114	234	238	202	205	211	217	191	191	209	209	235	235	135	135	216	222	191	191	209	209	235	235	135	135	216	222
PD86	222	234	109	115	214	214	113	113	116	116	113	113	114	114	234	234	202	208	211	217	191	207	206	209	233	235	135	141	222	222	191	207	206	209	233	235	135	141	222	222
PD87	222	234	115	115	214	214	113	128	107	107	113	113	114	114	234	238	202	208	211	229	191	191	209	209	235	235	135	141	222	222	191	191	209	209	235	235	135	141	222	222
PD88	222	234	115	121	204	214	113	113	107	116	113	113	114	114	234	234	199	205	217	227	191	191	209	209	235	235	135	141	222	222	191	191	209	209	235	235	135	141	222	222
PD89	222	222	109	115	214	214	113	113	116	116	113	113	114	114	234	234	205	208	211	227	191	191	206	209	233	235	135	141	216	222	191	191	206	209	233	235	135	141	216	222
PD90	216	216	103	103	214	218	116	119	101	101	113	113	114	114	234	238	196	205	209	209	191	207	194	194	229	235	135	141	222	234	191	207	194	194	229	235	135	141	222	234
PD91	222	234	121	121	204	214	113	113	107	116	113	113	112	114	234	238	199	208	217	227	191	191	206	209	235	235	135	141	222	222	191	191	206	209	235	235	135	141	222	222
PD92	222	234	109	121	204	214	113	113	116	116	113	113	114	114	234	234	208	208	209	217	191	207	206	209	233	235	135	141	222	222	191	207	206	209	233	235	135	141	222	222
PD93	222	222	115	121	204	214	113	128	107	116	113	113	112	114	234	234	205	205	211	229	191	191	209	209	235	235	135	141	216	222	191	191	209	209	235	235	135	141	216	222
PD94	222	222	115	121	204	214	113	113	116	116	113	113	112	114	234	234	199	208	217	227	191	207	206	206	235	235	135	141	222	222	191	207	206	206	235	235	135	141	222	222
PD95	222	222	109	121	204	214	113	113	107	116	113	113	114	114	234	234	205	208	217	227	191	207	206	209	233	235	135	141	216	222	191	207	206	209	233	235	135	141	216	222
PD96	222	234	121	121	214	214	113	113	107	116	113	113	112	114	234	234	199	208	211	211	191	207	206	209	235	235	135	141	222	222	191	207	206	209	235	235	135	141	222	222
PD97	222	222	115	115	214	214	113	113	116	116	113	113	112	114	234	234	205	208	209	211	191	191	209	209	229	235	135	141	216	222	191	191	209	209	229	235	135	141	216	222
PD98	222	222	103	115	204	218	113	119	101	107	113	113	114	114	234	234	202	205	209	219	191	191	194	215	233	233	135	135	222	222	191	191	194	215	233	233	135	135	222	222
PD99	222	222	103	115	204	218	113	119	101	107	111	113	114	114	234	234	202	205	209	219	191	191	194	215	233	233	135	135	222	222	191	191	194	215	233	233	135	135	222	222
PD100	222	234	103	115	204	218	113	119	101	107	113	113	114	114	234	238	202	205	209	219	191	191	194	215	233	233	135	135	222	222	191	191	194	215	233	233	135	135	222	222
PD101	222	222	103	115	204	218	113	119	101	101	113	113	114	114	234	234	202	205	209	219	191	191	194	215	233	233	135	135	222	222	191	191	194	215	233	233	135	135	222	222
PD102	222	222	115	115	214	214	113	113	116	116	113	113	112	114	234	234	199	208	211	217	191	215	209	209	235	235	135	135	222	222	191	215	209	209	235	235	135	135	222	222
PD103	222	222	103	115	204	218	116	119	107	107	113	113	114	114	228	234	199	211	211	227	227	227	203	215	229	229	141	141	228	228	227	227	203	215	229	229	141	141	228	228
PD104	222	222	121	121	214	214	113	113	107	122	113	113	114	114	234	234	202	208	211	211	191	191	206	209	235	235	135	141	222	222	191	191	206	209	235	235	135	141	222	222
PD105	228	234	115	115	214	214	113	128	116	116	113	113	112	114	234	234	202	208	211	217	191	191	209	209	235	235	135	141	222	222	191	191	209	209	235	235	135	141	222	222
PD106	222	222	115	118	204	204	125	128	107	113	113	113	112	114	234	234	205	211	213	227	221	225	209	215	229	231	141	141	222	222	221	225	209	215	229	231	141	141	222	222
PD107	222	222	115	115	214	214	113	113	107	116	113	113	112	114	234	234	202	208	211	227	191	223	206	206	235	235	135	135	222	222	191	223	206	206	235	235	135	135	222	222
PD108	222	222	115	121	204	214	113	113	107	116	113	113	112	114	234	234	205	208	217	217	191	207	206	209	229	235	135	135	222	222	191	207	206	209	229	235	135	135	222	222
PD109	222	222	115	115	214	214	113	113	107	107	113	113	114	114	234	234	199	205	209	229	191	215	209	209	235	235	141	141	216	222	191	215	209	209	235	235	141	141	216	222
PD110	222	222	115	115	204	214	113	128	116	116	113	113	112	114	234	234	205	205	217	229	191	191	206	215	235	235	135	135	222	222	191	191	206	215	235	235	135	135	222	222
PD111	228	234	103	115	204	218	116	119	107	107	113	113	114	114	234	234	199	211	211	227	225	225	203	215	229	229	141	141	228	228	225	225	203	215	229	229	141	141	228	228
PD112	222	222	115	121	214	214	113	113	107	116	113	113	112	114	234	234	199	208	211	225	191	191	206	209	235	235	135	135	222	222	191	191	206	209	235	235	135	135	222	222
PD113	222	222	115	118	204	204	125	128	107	113	113	113	112	114	234	234	205	211	213	227	221	225	200	209	229	231	135	141	222	222	221	225	200	209	229	231	135	141	222	222
PD114	222	222	121	121	214	214	113	113	107	116	113	113	114	114	234	234	205	208	211	225	191	207	200	209	229	235	135	141	222	222	191	207	200	209	229	235	135	141	222	222
PD115	222	234	115	121	214	214	113	128	107	116	113	113	114	114	234	234	205	208	211	229	191	191	200	206	235	235	135	141	222	222	191	191	200	206	235	235	135	141	222	222
PD116	222	228	115	121	204	214	113	113	107	116	113	113	114	114	234	234	199	205	217	217	191	207	200	206	235	235	135	135	222	222	191	207	200	206	235	235	135	135	222	222
PD117	222	222	103	115	204	214	113	113	107	116	113	113	112	114	234	234	205	205	211	217	191	191	200	206	233	235	135	135	216	222	191	191	200	206	233	235	135	135	216	222
PD118	222	228	115	115	214	214	113	128	116	116	113	113	112	114	234	238	205	208	217	229	191	191	200	209	235	235	135	135	222	222	191	191	200	209	235	235	135	135	222	222
PD119	222	222	115	121	214	214	113	113	107	116	113	113	112	114	234	234	202	208	211	211	191	207	200	209	235	235	135	135	222	222	191	207	200	209	235	235	135	135	222	222
PD120	222	222	115	115	214	214	113	113	107	122	113	113	114	114	234	234	199	208	211	217	191	215	200	206	235	235	135	135	222	222	191	215	200	206	235	235	135	135	222	222
PD121	222	234	115	121	204	204	113	128	107	107	113	113	112	114	234	234	196	205	215	237	195	219	200	209	229	229	129	141	216	216	195	219	200	209	229	229	129	141	216	216
PD122	228	234	121	121	214	214	113	113	116	116	113	113	114	114	234	234	199	208	211	225	191	191	200	209	235	235	135	135	222	222	191	191	200	209	235	235	135	135	222	222
PD123	222	228	115	121	204	214	113	113	107	116	113	113	114	114	234	234	205	205	217	225	191	191	200	209	235	235	135	135	222	222	191	191	200	209	235	235	135	135	222	222
PD124	222	222	115	121	214	214	113	113	107	107	113	113	114	114	234	234	205	208	211	217	191	207	206	209	235	235	135	135	222	222	191	207	206	209	235	235	135	135	222	222
PD125	222	222	115	115	204	214	113	128	116	116	113	113	114	114	234	234	205	205	217	217	191	191	200	209	235	235	135	141	216	222	191	191	200	209	235	235	135	141	216	222
PD126	222	222	115	115	204	214	113	128	116	116	113	113	114	114	234	234	205	208	217	229	191	191	200	209	235	235	135	141	222	222	191	191	200	209	235	235	135	141	222	222
PD127	228	228	115	121	214	214	113	128	107	116	113	113	114	114	234	234	202	205	211	229	191	191	200	209	235	235	135	135	222	222	191	191	200	209	235	235	135	135	222	222
PD128	222	228	115	115	214	214	113	128	107	116	113	113	112	114	234	234	205	208	211	229	191	191	200	209	235	235	135	135	222	222	191	191	200	209	235	235	135	135	222	222
PD129	222	222	115	121	214	214	113	125	116	116	113	113	112	114	234	238	199	208	209	211	191	207	206	209	235	235	135	141	222	222	191	207	206	209	235	235	135	141	222	222
PD130	222	228	115	121	204	214	113	128	107	116	113	113	114	114	234	234	205	205	217	217	191	191	206	209	235	235	135	135	222	222	191	191	206	209	235	235	135	135	222	222
PD131	222	222	121	121	214	214	113	125	107	116	113	113	112	114	234	234	199	208	217	225	191	191	206	209	235	235	135	135	222	222	191	191	206	209	235	235	135	135	222	222
PD132	222	222	115	121	204	214	113	113	107	116	113	113	112	114	234	234	199	208	217	217	191	207	206	206	235	235	135	141	222	222	191	207	206	206	235	235	135	141	222	222
PD133	222	222	115	115	204	214	113	128	116	116	113	113	112	114	234	234	205	205	217	217	191	191	206	215	235	235	135	141	222	222	191	191	206	215	235	235	135	141	222	222
PD134	222	222	115	115	204	214	113	125	107	107	113	113	114	114	234	234	202	205	215	217	191	219	209	209	235	235	135	135	222	222	191	219	209	209	235	235	135	135	222	222
PD135	222	222	115	121	214	214	113	113	107	116	113	113	114	114	234	234	199	208	211	217	191	191	209	209	235	235	135	141	222	222	191	191	209	209	235	235	135	141	222	222
PD136	222	222	109	121	204	214	113	125	107	116	113	113	112	114	234	234	205	208	217	227	191	191	209	209	233	235	135	141	216	222	191	191	209	209	233	235	135	141	216	222
PD137	222	234	121	121	214	214	113	113	116	116	113	113	114	114	234	234	205	208	211	225	191	191	206	209	229	235	135	135	216	222	191	191	206	209	229	235	135	135	216	222
PD138	222	234	121	121	204	214	113	113	116	116	113	113	112	114	234	234	199	205	217	225	191	207	206	209	229	235	135	135	222	222	191	207	206	209	229	235	135	135	222	222
PD139	222	222	103	115	204	214	113	113	107	116	113	113	112	114	234	234	205	205	217	225	191	191	206	206	233	235	135	135	222	222	191	191	206	206	233	235	135	135	222	222
PD140	222	234	103	121	204	204	113	125	107	116	113	113	114	114	234	234	199	208	211	217	191	191	206	209	233	235	135	135	222	222	191	191	206	209	233	235	135	135	222	222
PD141	222	234	115	115	214	214	113	113	116	116	113	113	112	114	234	234	199	205	211	217	191	215	206	209	235	235	135	135	222	222	191	215	206	209	235	235	135	135	222	222
PD142	222	222	115	121	204	214	113	113	107	116	113	113	114	114	234	234	199	205	211	217	191	191	206	209	235	235	135	135	222	222	191	191	206	209	235	235	135	135	222	222
PD143	234	234	115	115	214	214	113	113	116	116	113	113	112	114	234	238	199	208	211	217	191	215	209	209	235	235	135	135	222	222	191	215	209	209	235	235	135	135	222	222
PD144	222	234	109	115	214	214	113	113	107	116	113	113	112	114	234	238	199	208	211	217	191	215	206	206	233	235	135	141	222	222	191	215	206	206	233	235	135	141	222	222
PD145	222	222	115	121	204	214	113	125	107	116	113	113	114	114	234	234	199	205	217	225	191	191	206	206	235	235	135	141	222	222	191	191	206	206	235	235	135	141	222	222
PD146	222	222	103	121	204	214	113	113	116	116	113	113	112	114	234	234	199	205	211	217	191	191	209	209	233	235	135	135	216	222	191	191	209	209	233	235	135	135	216	222
PD147	222	234	103	115	204	214	113	125	116	116	113	113	114	114	234	234	199	205	211	217	191	191	206	209	233	235	135	135	222	222	191	191	206	209	233	235	135	135	222	222
PD148	222	234	103	121	204	214	113	113	107	107	113	113	114	114	234	234	208	208	217	217	191	215	209	209	235	235	135	141	222	222	191	215	209	209	235	235	135	141	222	222
PD149	222	234	103	115	204	218	116	119	107	107	113	113	114	114	234	234	199	211	211	227	223	225	203	215	229	229	141	141	228	228	223	225	203	215	229	229	141	141	228	228
PD150	222	222	115	115	214	214	113	128	107	107	113	113	114	114	234	234	202	208	211	217	191	191	209	209	235	235	135	141	216	222	191	191	209	209	235	235	135	141	216	222
PD151	222	234	121	121	204	214	113	113	107	116	113	113	112	114	234	234	205	208	209	217	191	207	206	209	229	235	135	141	222	222	191	207	206	209	229	235	135	141	222	222
PD152	222	234	121	121	214	214	113	113	107	116	113	113	114	114	234	234	199	208	211	225	191	191	206	206	235	235	135	135	222	222	191	191	206	206	235	235	135	135	222	222
PD153	234	234	115	115	204	214	113	128	116	116	113	113	114	114	234	238	202	205	217	229	191	191	209	209	235	235	135	141	222	222	191	191	209	209	235	235	135	141	222	222
PD154	222	222	115	115	204	214	113	128	116	116	113	113	114	114	234	238	202	205	217	229	191	191	209	209	235	235	135	141	222	222	191	191	209	209	235	235	135	141	222	222
PD155	222	234	106	118	214	218	119	125	101	107	113	113	114	116	234	234	202	205	205	235	191	191	194	200	233	233	135	141	222	228	191	191	194	200	233	233	135	141	222	228
PD156	222	234	109	115	204	218	113	119	101	107	111	113	112	114	230	234	196	205	217	227	199	213	200	209	233	233	141	141	222	222	199	213	200	209	233	233	141	141	222	222
PD157	222	234	115	115	204	204	113	125	107	116	113	113	112	114	234	234	205	205	227	227	191	213	197	209	235	235	135	141	216	222	191	213	197	209	235	235	135	141	216	222
PD158	222	234	109	115	204	218	119	119	101	116	113	113	112	112	234	234	202	205	217	227	191	199	200	209	235	235	141	141	216	222	191	199	200	209	235	235	141	141	216	222
PD159	222	234	103	115	204	214	113	113	107	122	113	113	114	114	234	234	199	199	227	229	207	213	209	215	235	235	141	141	216	216	207	213	209	215	235	235	141	141	216	216
PD160	222	234	103	115	204	218	113	119	101	107	113	113	114	114	234	234	199	205	217	227	191	191	194	197	233	233	141	141	222	228	191	191	194	197	233	233	141	141	222	228
PD161	222	222	103	115	204	214	113	113	107	122	113	113	114	114	234	234	199	199	227	229	207	213	200	209	235	235	141	141	216	216	207	213	200	209	235	235	141	141	216	216
PD162	222	222	103	115	204	218	113	119	101	107	113	113	114	114	234	234	202	211	203	227	223	223	200	209	229	229	135	141	228	228	223	223	200	209	229	229	135	141	228	228
PD163	222	234	109	115	214	214	113	113	107	116	111	113	112	114	234	234	199	205	227	235	191	215	212	215	233	233	135	141	222	222	191	215	212	215	233	233	135	141	222	222
PD164	222	234	109	115	204	214	113	113	107	107	113	113	114	114	234	234	199	205	225	229	191	215	200	209	235	235	135	141	216	222	191	215	200	209	235	235	135	141	216	222
PD165	222	222	115	121	204	214	113	113	107	116	113	113	112	114	234	234	205	208	209	217	191	207	206	206	235	235	135	141	222	222	191	207	206	206	235	235	135	141	222	222
PD166	222	222	103	115	204	214	113	113	107	116	113	113	114	114	234	234	199	199	209	229	191	219	206	215	235	235	135	135	216	216	191	219	206	215	235	235	135	135	216	216
PD167	222	234	103	115	204	214	119	128	101	107	113	113	114	114	234	234	196	199	209	215	217	219	194	209	235	235	135	141	222	234	217	219	194	209	235	235	135	141	222	234
PD168	222	222	103	115	214	214	113	113	107	116	113	113	112	114	234	234	205	208	211	225	191	191	200	209	233	235	135	135	222	222	191	191	200	209	233	235	135	135	222	222
PD169	222	234	115	121	214	214	113	113	107	107	113	113	114	114	234	234	199	199	217	229	191	223	200	215	233	235	135	135	216	216	191	223	200	215	233	235	135	135	216	216
PD170	234	234	115	115	214	214	113	113	107	116	113	113	112	114	234	234	199	208	209	209	207	219	200	209	229	235	135	141	216	222	207	219	200	209	229	235	135	141	216	222
PD171	222	222	109	115	214	214	113	113	107	116	113	113	112	114	234	234	199	199	209	229	207	219	209	215	233	235	141	141	222	222	207	219	209	215	233	235	141	141	222	222
PD172	234	234	115	115	214	214	113	113	107	107	113	113	114	114	234	234	199	205	209	209	215	219	206	215	235	235	135	141	222	222	215	219	206	215	235	235	135	141	222	222
PD173	222	234	103	115	214	214	113	113	107	107	113	113	114	114	234	234	199	202	215	229	191	207	200	209	235	235	135	141	222	222	191	207	200	209	235	235	135	141	222	222
PD174	222	222	115	121	214	214	113	128	107	116	113	113	114	114	234	234	202	208	211	229	191	191	206	215	235	235	135	141	216	222	191	191	206	215	235	235	135	141	216	222
PD175	222	234	121	121	204	214	113	113	107	116	113	113	114	114	234	234	199	205	209	217	191	191	200	209	233	235	135	141	222	222	191	191	200	209	233	235	135	141	222	222
PD176	222	228	115	115	214	214	113	113	107	107	113	113	114	114	234	234	199	205	209	229	191	207	200	209	235	235	141	141	216	222	191	207	200	209	235	235	141	141	216	222
PD177	222	234	115	115	204	214	113	125	107	107	113	113	114	114	234	238	199	199	209	227	191	219	206	209	235	235	135	141	222	222	191	219	206	209	235	235	135	141	222	222
PD178	222	222	115	118	204	204	113	113	107	107	113	113	114	114	234	234	196	211	227	237	219	223	209	209	229	235	141	141	222	222	219	223	209	209	229	235	141	141	222	222
PD179	222	234	115	115	214	214	113	113	107	116	113	113	112	114	234	234	199	199	229	229	191	207	206	209	229	235	135	135	222	222	191	207	206	209	229	235	135	135	222	222
PD180	222	222	115	115	214	214	113	113	107	116	113	113	112	114	234	234	199	208	215	229	191	229	206	215	235	235	135	141	222	222	191	229	206	215	235	235	135	141	222	222
PD181	222	234	115	115	214	214	113	113	107	107	113	113	112	114	234	238	199	205	225	229	191	219	209	215	229	235	135	141	216	222	191	219	209	215	229	235	135	141	216	222
PD182	222	222	115	121	204	214	113	113	107	107	113	113	114	114	234	234	199	199	223	229	219	223	215	215	233	235	135	141	222	222	219	223	215	215	233	235	135	141	222	222
PD183	222	228	115	115	204	214	113	113	107	122	113	113	112	114	234	234	199	199	209	227	191	219	197	215	233	235	135	135	222	222	191	219	197	215	233	235	135	135	222	222
PD184	228	234	115	118	204	204	113	113	107	107	113	113	114	114	234	238	196	211	227	237	219	223	209	209	229	235	141	141	222	222	219	223	209	209	229	235	141	141	222	222
PD185	222	234	115	115	214	214	113	113	107	116	113	113	112	114	234	234	199	208	209	229	191	207	209	215	235	235	135	135	216	222	191	207	209	215	235	235	135	135	216	222
PD186	222	222	109	115	204	214	113	113	107	107	113	113	114	114	234	234	199	199	223	229	219	223	215	215	235	235	135	135	222	222	219	223	215	215	235	235	135	135	222	222
PD187	222	222	115	121	214	214	113	113	107	107	113	113	114	114	234	234	199	202	209	217	191	191	209	215	233	235	135	135	216	222	191	191	209	215	233	235	135	135	216	222
PD188	222	222	115	121	214	214	113	113	107	107	113	113	114	114	234	234	199	202	209	217	191	225	206	215	233	235	135	141	222	222	191	225	206	215	233	235	135	141	222	222
PD189	222	222	121	121	204	214	113	125	107	116	113	113	114	114	234	238	202	205	217	225	191	191	206	209	229	235	135	135	222	222	191	191	206	209	229	235	135	135	222	222
PD190	222	222	115	121	214	214	113	113	107	107	113	113	114	114	234	238	199	199	209	223	191	191	209	209	235	235	135	135	216	222	191	191	209	209	235	235	135	135	216	222
PD191	222	222	103	115	214	214	113	113	116	116	113	113	112	114	234	234	202	205	215	225	215	219	206	215	229	235	135	141	222	222	215	219	206	215	229	235	135	141	222	222
PD192	222	222	115	115	214	214	113	113	107	107	113	113	114	114	234	234	199	205	209	209	207	219	206	209	235	235	141	141	216	222	207	219	206	209	235	235	141	141	216	222
PD193	222	222	103	115	204	218	113	119	101	107	113	113	114	114	234	234	199	205	213	219	213	213	215	215	231	231	135	135	222	234	213	213	215	215	231	231	135	135	222	234
PD194	222	222	103	118	214	218	119	125	101	107	113	113	114	116	240	248	202	205	205	235	191	191	194	200	233	233	135	141	222	228	191	191	194	200	233	233	135	141	222	228
PD195	222	222	115	115	214	214	113	113	107	107	113	113	114	114	234	238	199	205	209	209	207	219	206	209	235	235	141	141	216	222	207	219	206	209	235	235	141	141	216	222
PD196	222	222	115	115	204	214	113	113	107	107	113	113	114	114	234	234	202	205	209	215	191	215	209	212	229	235	135	135	216	222	191	215	209	212	229	235	135	135	216	222
PD197	222	222	115	115	204	214	113	113	107	122	113	113	112	114	234	234	199	205	209	215	191	215	206	212	229	235	135	135	222	222	191	215	206	212	229	235	135	135	222	222
PD198	222	234	103	115	204	204	113	113	107	107	113	113	112	114	234	234	205	205	215	229	191	191	197	212	235	235	135	141	216	222	191	191	197	212	235	235	135	141	216	222
PD199	222	222	115	115	204	214	113	113	107	107	113	113	114	114	234	234	199	205	209	215	191	215	206	212	229	235	135	135	222	222	191	215	206	212	229	235	135	135	222	222
PD200	216	222	118	127	204	204	113	113	107	107	113	113	114	114	234	234	196	205	213	237	219	221	209	209	231	235	141	141	222	222	219	221	209	209	231	235	141	141	222	222
PD201	228	234	115	118	204	204	113	113	107	107	113	113	114	114	234	234	196	211	227	237	219	223	209	209	229	235	141	141	222	222	219	223	209	209	229	235	141	141	222	222
PD202	216	222	115	121	214	214	128	131	107	116	113	113	112	114	234	234	199	205	209	229	195	213	209	215	229	231	135	141	222	222	195	213	209	215	229	231	135	141	222	222
PD203	216	216	115	115	214	214	125	128	107	107	113	113	114	114	234	234	199	202	209	223	211	219	209	209	229	229	135	135	222	222	211	219	209	209	229	229	135	135	222	222
PD204	216	228	109	115	204	214	113	128	107	116	113	113	112	114	234	234	202	205	225	229	195	219	209	209	231	231	135	141	222	222	195	219	209	209	231	231	135	141	222	222
PD205	216	234	115	115	204	214	125	128	107	116	113	113	114	114	234	234	199	199	209	213	211	223	209	209	231	231	129	135	222	222	211	223	209	209	231	231	129	135	222	222
PD206	216	216	115	121	214	214	125	128	107	113	113	113	112	114	234	234	199	205	227	229	195	225	209	209	229	231	135	141	222	222	195	225	209	209	229	231	135	141	222	222
PD207	216	222	109	115	214	214	125	128	107	116	113	113	112	114	234	234	202	202	213	229	195	219	209	209	229	229	135	135	222	222	195	219	209	209	229	229	135	135	222	222
PD208	216	216	115	121	204	214	113	128	116	116	113	113	112	114	234	234	199	205	209	231	211	219	209	209	229	229	135	141	222	222	211	219	209	209	229	229	135	141	222	222
PD209	222	222	115	127	212	214	113	128	107	116	113	113	112	114	234	234	199	202	209	219	195	221	209	212	231	233	135	141	222	228	195	221	209	212	231	233	135	141	222	228
PD210	222	222	115	121	214	214	113	128	107	107	113	113	112	114	234	234	202	202	225	229	211	231	206	209	229	229	135	141	222	222	211	231	206	209	229	229	135	141	222	222
PD211	216	222	115	121	214	214	113	125	107	113	113	113	112	112	234	238	199	202	209	229	195	223	209	209	229	229	135	141	222	222	195	223	209	209	229	229	135	141	222	222
PD212	222	222	115	121	214	214	113	128	116	116	113	113	114	114	234	234	199	202	227	229	211	225	209	209	231	235	135	135	222	222	211	225	209	209	231	235	135	135	222	222
PD213	222	222	115	115	204	214	125	131	107	116	113	113	114	114	234	234	202	202	209	229	195	213	209	209	231	231	135	141	222	222	195	213	209	209	231	231	135	141	222	222
PD214	216	216	115	118	214	214	113	125	107	116	113	113	114	114	234	238	199	202	209	225	195	195	209	209	229	233	135	141	222	222	195	195	209	209	229	233	135	141	222	222
PD215	216	222	115	121	204	214	113	125	107	116	113	113	112	114	234	234	199	205	209	227	191	195	209	209	229	231	135	141	222	222	191	195	209	209	229	231	135	141	222	222
PD216	216	228	115	115	214	214	125	128	107	107	113	113	112	114	234	238	196	202	209	229	211	225	209	209	231	231	135	141	222	222	211	225	209	209	231	231	135	141	222	222
PD217	222	228	115	118	214	216	113	125	107	116	113	113	114	114	234	234	199	208	209	215	213	223	209	209	231	231	135	141	222	222	213	223	209	209	231	231	135	141	222	222
PD218	234	234	115	121	204	214	113	125	116	116	113	113	112	114	234	234	199	205	213	215	217	223	215	218	229	231	135	141	222	228	217	223	215	218	229	231	135	141	222	228
PD219	216	222	115	118	204	216	125	131	107	116	113	113	112	112	234	234	199	199	215	229	213	219	206	209	231	233	135	141	222	222	213	219	206	209	231	233	135	141	222	222
PD220	216	222	115	121	214	214	113	125	107	116	111	113	112	114	234	238	205	205	219	221	217	219	209	209	231	231	135	135	222	228	217	219	209	209	231	231	135	135	222	228
PD221	216	222	109	121	214	214	113	128	107	116	113	113	112	114	234	234	205	205	219	225	217	217	215	218	229	231	135	135	222	228	217	217	215	218	229	231	135	135	222	228
PD222	222	234	115	115	214	214	113	125	116	116	113	113	114	114	234	234	205	205	219	225	217	225	209	215	229	229	135	141	222	228	217	225	209	215	229	229	135	141	222	228
PD223	216	234	109	121	214	214	113	125	107	107	113	113	112	112	234	234	205	205	213	219	207	217	209	209	229	231	135	141	222	222	207	217	209	209	229	231	135	141	222	222
PD224	222	234	121	124	204	214	113	125	107	116	113	113	112	114	234	240	205	205	213	215	217	225	212	215	231	235	135	141	222	228	217	225	212	215	231	235	135	141	222	228
PD225	216	216	115	127	214	214	113	128	107	116	113	113	112	112	234	234	205	205	215	225	217	219	209	215	229	229	135	141	222	228	217	219	209	215	229	229	135	141	222	228
PD226	216	222	115	121	204	214	113	125	107	107	113	113	112	114	234	234	199	205	215	215	217	223	209	215	231	231	135	141	222	222	217	223	209	215	231	231	135	141	222	222
PD227	228	234	121	121	204	214	113	125	116	119	113	113	112	114	234	234	202	205	215	227	217	225	209	215	231	233	135	141	222	228	217	225	209	215	231	233	135	141	222	228
PD228	228	234	121	121	204	214	113	125	116	119	113	113	112	114	234	234	202	205	215	227	217	225	209	215	231	233	135	141	222	228	217	225	209	215	231	233	135	141	222	228
PD229	222	234	109	121	214	214	113	125	107	116	113	113	112	114	234	234	202	205	219	235	217	219	209	215	231	231	135	141	222	222	217	219	209	215	231	231	135	141	222	222
PD230	216	216	115	115	204	214	113	125	107	116	113	113	112	114	234	234	202	205	213	215	217	219	215	218	229	229	135	141	222	222	217	219	215	218	229	229	135	141	222	222
PD231	216	222	115	121	204	214	128	131	107	107	113	113	112	114	234	234	199	205	213	223	213	221	200	215	229	233	141	141	222	222	213	221	200	215	229	233	141	141	222	222
PD232	222	234	115	121	204	214	113	125	107	107	113	113	112	114	234	240	205	205	217	219	195	217	209	215	231	231	135	135	222	222	195	217	209	215	231	231	135	135	222	222
PD233	222	234	109	121	204	214	113	125	107	107	113	113	112	114	234	238	199	205	215	229	217	225	215	215	231	231	135	141	222	222	217	225	215	215	231	231	135	141	222	222
PD234	216	216	121	121	204	204	113	128	107	107	111	113	114	114	234	234	205	205	213	215	217	223	209	209	231	231	135	135	222	222	217	223	209	209	231	231	135	135	222	222
PD235	222	222	121	121	214	214	113	131	116	122	113	113	112	112	234	234	199	199	215	231	195	219	209	218	231	231	135	141	222	228	195	219	209	218	231	231	135	141	222	228
PD236	216	228	121	121	204	214	113	113	107	107	113	113	112	114	234	234	199	205	213	215	215	219	197	206	231	235	135	141	228	228	215	219	197	206	231	235	135	141	228	228
PD237	228	228	121	124	214	214	113	128	107	119	113	113	112	114	234	234	199	205	209	213	219	221	209	218	231	231	135	135	228	228	219	221	209	218	231	231	135	135	228	228
PD238	222	234	121	121	204	214	113	125	122	122	113	113	114	114	234	234	199	205	209	219	221	221	215	218	231	233	135	141	222	222	221	221	215	218	231	233	135	141	222	222
PD239	222	228	115	121	204	214	113	113	107	122	113	113	112	114	234	234	199	202	209	219	219	221	215	218	231	231	135	135	222	222	219	221	215	218	231	231	135	135	222	222
PD240	222	228	115	121	214	214	113	113	107	116	113	113	112	112	234	234	199	205	215	225	195	221	209	218	231	231	135	135	222	222	195	221	209	218	231	231	135	135	222	222
PD241	228	228	121	121	204	214	113	125	116	122	113	113	112	114	234	234	199	205	213	215	221	225	209	218	231	231	135	141	222	228	221	225	209	218	231	231	135	141	222	228
PD242	222	228	109	121	204	214	113	128	107	116	113	113	112	112	234	238	199	205	209	229	221	221	206	209	231	235	135	141	222	222	221	221	206	209	231	235	135	141	222	222
PD243	222	228	103	115	204	204	113	113	107	107	113	113	114	114	234	234	205	205	213	215	219	221	209	215	229	235	141	141	222	222	219	221	209	215	229	235	141	141	222	222
PD244	222	222	115	121	214	214	113	125	107	107	111	113	112	114	234	234	199	205	215	215	211	221	206	212	231	231	135	135	222	222	211	221	206	212	231	231	135	135	222	222
PD245	222	222	121	121	214	214	113	125	107	125	113	113	112	114	234	238	199	199	209	215	195	221	215	218	231	235	135	135	222	222	195	221	215	218	231	235	135	135	222	222
PD246	222	228	118	121	214	214	113	128	107	107	113	113	114	114	234	234	199	199	213	215	221	221	209	218	231	231	135	141	222	228	221	221	209	218	231	231	135	141	222	228
PD247	216	222	115	121	214	214	113	131	107	122	113	113	114	114	234	234	199	205	215	225	221	221	206	209	231	231	135	141	222	222	221	221	206	209	231	231	135	141	222	222
PD248	222	222	118	121	204	214	113	128	107	122	113	113	114	114	234	238	199	199	209	213	219	223	209	218	231	231	135	141	222	222	219	223	209	218	231	231	135	141	222	222
PD249	222	228	115	121	202	204	113	113	107	107	113	113	114	114	234	234	199	205	209	217	219	231	197	206	231	231	129	135	222	222	219	231	197	206	231	231	129	135	222	222
PD250	216	222	121	121	214	214	113	125	107	122	113	113	112	112	234	234	202	205	209	213	217	217	215	218	229	231	135	135	222	222	217	217	215	218	229	231	135	135	222	222
PD251	216	222	121	121	214	214	113	125	107	122	113	113	112	114	234	234	202	205	213	213	217	217	215	218	229	231	141	141	222	222	217	217	215	218	229	231	141	141	222	222
PD252	216	216	118	121	214	214	113	125	107	107	113	113	112	114	234	234	202	202	213	231	191	191	209	209	229	231	135	141	222	222	191	191	209	209	229	231	135	141	222	222
PD253	216	222	118	118	202	214	113	125	107	122	113	113	112	114	234	234	202	205	209	231	191	191	209	209	229	229	135	141	222	222	191	191	209	209	229	229	135	141	222	222
PD254	216	222	118	118	202	214	113	125	107	122	113	113	112	112	234	240	202	205	209	231	217	217	215	218	229	229	141	141	222	222	217	217	215	218	229	229	141	141	222	222
PD255	216	216	118	118	214	214	113	125	122	122	113	113	112	114	234	234	202	202	213	213	191	191	209	215	229	229	135	141	222	222	191	191	209	215	229	229	135	141	222	222
PD256	222	222	109	121	214	214	113	125	107	107	113	113	112	112	234	234	199	202	213	227	213	217	215	215	231	231	135	135	222	222	213	217	215	215	231	231	135	135	222	222
PD257	222	228	121	124	202	204	113	131	107	116	113	113	112	114	234	238	205	205	209	231	217	221	209	215	229	231	135	141	222	222	217	221	209	215	229	231	135	141	222	222
PD258	216	222	121	121	204	214	113	125	122	122	113	113	114	114	234	238	199	205	209	219	209	221	209	218	231	233	135	141	222	222	209	221	209	218	231	233	135	141	222	222
PD259	228	234	109	118	214	214	125	131	107	107	113	113	114	114	234	234	193	205	225	227	205	229	209	215	231	233	135	141	222	222	205	229	209	215	231	233	135	141	222	222
PD260	222	234	121	124	202	214	113	113	116	122	113	113	114	114	234	234	202	205	211	213	217	217	209	209	231	231	135	141	222	222	217	217	209	209	231	231	135	141	222	222
PD261	216	216	118	118	202	214	113	125	107	107	113	113	112	114	234	234	205	205	209	231	191	217	215	218	229	229	135	141	222	222	191	217	215	218	229	229	135	141	222	222
PD262	222	222	118	121	202	214	113	125	107	122	113	113	112	114	234	238	202	205	213	231	191	217	209	215	229	231	135	141	222	222	191	217	209	215	229	231	135	141	222	222
PD263	216	222	121	121	202	214	113	125	107	122	113	113	112	112	234	238	202	205	213	231	191	217	209	215	229	231	135	141	222	222	191	217	209	215	229	231	135	141	222	222
PD264	222	228	121	124	202	204	113	131	107	116	113	113	112	114	234	234	205	205	209	231	217	221	209	215	229	231	135	141	222	222	217	221	209	215	229	231	135	141	222	222
PD265	222	228	109	118	214	214	113	131	107	107	113	113	114	114	234	234	193	205	225	227	205	223	209	215	229	233	135	141	222	222	205	223	209	215	229	233	135	141	222	222
PD266	216	222	109	109	214	214	113	125	107	107	113	113	114	114	234	234	205	205	213	225	215	223	203	215	229	229	135	141	222	222	215	223	203	215	229	229	135	141	222	222
PD267	222	228	103	109	214	214	125	131	107	107	113	113	114	114	234	234	208	208	215	225	205	223	206	215	229	235	141	141	222	222	205	223	206	215	229	235	141	141	222	222
PD268	222	222	109	109	214	214	113	125	107	107	113	113	114	114	234	234	199	208	223	225	221	223	209	215	229	231	141	141	222	222	221	223	209	215	229	231	141	141	222	222
PD269	222	234	109	109	214	214	113	131	107	107	113	113	114	114	234	234	205	205	209	225	195	223	215	215	231	231	141	141	222	222	195	223	215	215	231	231	141	141	222	222
PD270	222	222	109	118	214	214	125	131	107	107	113	113	112	114	234	234	205	205	225	227	189	229	215	215	229	231	135	141	222	222	189	229	215	215	229	231	135	141	222	222
PD271	222	228	109	109	214	214	113	125	107	107	113	113	114	114	234	234	205	208	209	225	221	223	209	215	229	229	135	141	222	222	221	223	209	215	229	229	135	141	222	222
PD272	216	222	109	121	202	214	125	131	107	107	113	113	112	114	234	238	205	205	213	225	209	223	209	215	229	235	141	141	222	222	209	223	209	215	229	235	141	141	222	222
PD273	222	222	109	118	214	214	125	128	107	107	113	113	114	114	234	234	202	208	213	225	223	229	203	215	231	231	135	141	222	222	223	229	203	215	231	231	135	141	222	222
PD274	228	234	109	109	214	214	113	125	107	113	113	113	114	114	234	234	193	205	209	225	205	229	209	215	229	231	135	141	222	222	205	229	209	215	229	231	135	141	222	222
PD275	216	222	109	115	214	214	125	131	107	116	113	113	114	114	234	234	205	205	225	229	209	229	209	215	229	231	135	141	222	222	209	229	209	215	229	231	135	141	222	222
PD276	222	234	109	109	214	214	113	125	107	107	113	113	114	114	234	234	205	205	209	225	221	229	203	215	229	231	135	141	222	222	221	229	203	215	229	231	135	141	222	222
PD277	222	222	109	109	214	214	113	131	107	113	113	113	114	114	234	234	193	208	225	227	205	223	209	215	229	231	135	141	222	222	205	223	209	215	229	231	135	141	222	222
PD278	222	234	109	118	214	214	113	125	107	113	113	113	114	114	234	234	193	208	209	225	205	229	203	215	231	233	135	141	222	222	205	229	203	215	231	233	135	141	222	222
PD279	216	228	109	109	204	214	125	131	107	116	113	113	112	114	234	234	205	208	209	225	223	225	203	215	229	229	135	141	222	222	223	225	203	215	229	229	135	141	222	222
PD280	216	222	115	121	204	214	128	131	107	122	113	113	112	114	234	238	199	205	213	223	213	221	209	215	229	233	135	141	222	222	213	221	209	215	229	233	135	141	222	222
PD281	216	216	115	121	204	214	125	131	107	107	113	113	112	112	234	234	196	205	213	223	195	221	200	215	229	231	141	141	222	222	195	221	200	215	229	231	141	141	222	222
PD282	222	222	118	118	214	214	113	125	122	122	113	113	112	114	234	234	202	205	213	213	191	191	215	218	229	229	141	141	222	222	191	191	215	218	229	229	141	141	222	222
PD283	216	216	115	121	204	214	125	131	107	107	113	113	112	114	234	234	205	205	219	223	195	213	200	209	229	233	141	141	222	222	195	213	200	209	229	233	141	141	222	222
PD284	216	234	115	115	204	214	125	131	107	122	113	113	112	112	234	234	205	205	213	225	195	221	200	209	229	229	141	141	222	228	195	221	200	209	229	229	141	141	222	228
PD285	216	216	115	121	214	214	125	131	107	122	113	113	112	114	234	234	199	205	219	225	195	221	200	209	229	231	135	141	222	228	195	221	200	209	229	231	135	141	222	228
PD286	222	234	115	115	214	214	128	131	107	122	113	113	112	114	234	234	199	205	219	223	195	221	209	215	229	229	141	141	222	222	195	221	209	215	229	229	141	141	222	222
PD287	222	222	121	121	204	214	125	131	107	122	113	113	112	114	234	238	205	205	213	223	195	213	200	215	231	233	135	141	222	222	195	213	200	215	231	233	135	141	222	222
PD288	216	222	115	121	204	214	128	131	107	107	113	113	112	114	234	234	199	205	213	223	213	221	200	215	229	233	141	141	222	222	213	221	200	215	229	233	141	141	222	222
PD289	216	222	121	121	204	214	128	128	107	107	113	113	112	114	234	238	205	205	213	223	195	213	200	215	231	233	141	141	222	228	195	213	200	215	231	233	141	141	222	228
PD290	216	216	115	121	204	214	125	131	107	107	113	113	112	112	234	238	205	205	213	223	195	221	200	215	229	231	141	141	222	222	195	221	200	215	229	231	141	141	222	222
PD291	222	234	121	121	214	214	128	131	107	122	113	113	112	114	234	238	199	205	213	225	195	221	200	209	231	233	141	141	222	228	195	221	200	209	231	233	141	141	222	228
PD292	216	216	115	118	204	214	125	131	107	122	113	113	112	114	234	238	202	205	227	231	189	211	203	203	229	231	135	135	222	222	189	211	203	203	229	231	135	135	222	222
PD293	216	216	121	127	204	214	125	128	107	107	113	113	112	114	238	238	199	208	223	227	221	221	197	209	229	233	141	141	222	222	221	221	197	209	229	233	141	141	222	222
PD294	222	222	115	121	204	214	125	131	107	107	113	113	112	114	234	238	205	205	213	223	213	221	200	215	229	231	135	141	222	222	213	221	200	215	229	231	135	141	222	222
PD295	216	222	115	118	204	214	125	131	107	122	113	113	112	112	240	240	202	205	227	231	189	221	203	215	229	231	135	141	222	222	189	221	203	215	229	231	135	141	222	222
PD296	216	222	115	118	204	214	125	131	107	116	113	113	112	112	234	240	205	205	209	219	189	221	203	215	229	231	135	141	222	222	189	221	203	215	229	231	135	141	222	222
PD297	216	216	115	121	204	214	131	131	107	116	113	113	112	114	234	234	205	205	209	219	189	211	203	212	229	231	135	141	222	222	189	211	203	212	229	231	135	141	222	222
PD298	216	228	115	118	214	214	125	131	116	122	113	113	112	114	234	234	202	205	213	219	217	221	203	209	229	233	141	141	222	222	217	221	203	209	229	233	141	141	222	222
PD299	216	216	118	121	204	214	125	131	116	122	113	113	112	112	234	234	205	205	219	225	207	211	209	212	229	229	135	141	222	222	207	211	209	212	229	229	135	141	222	222
PD300	216	216	115	118	204	214	131	131	107	122	113	113	112	114	234	234	205	205	227	231	189	211	203	203	229	231	135	135	222	222	189	211	203	203	229	231	135	135	222	222
PD301	216	222	121	121	204	214	125	131	107	116	113	113	112	114	234	234	202	205	213	219	211	217	203	209	229	231	135	141	222	222	211	217	203	209	229	231	135	141	222	222
PD302	216	222	115	118	204	204	125	125	107	116	113	113	112	114	234	238	199	205	213	215	217	221	212	215	231	231	135	141	222	228	217	221	212	215	231	231	135	141	222	228
PD303	216	222	115	118	204	214	125	125	107	122	113	113	112	114	240	240	205	205	209	227	211	229	203	203	229	231	141	141	222	222	211	229	203	203	229	231	141	141	222	222
PD304	216	222	106	121	214	214	113	131	107	116	113	113	112	112	234	240	199	202	217	219	211	211	197	203	229	229	135	141	222	222	211	211	197	203	229	229	135	141	222	222
PD305	216	222	115	118	204	214	125	131	107	116	113	113	112	114	234	238	205	205	227	231	221	229	203	203	229	231	135	141	222	222	221	229	203	203	229	231	135	141	222	222
PD306	216	222	115	118	204	214	113	125	107	116	113	113	112	114	234	240	205	205	209	227	189	211	212	215	229	231	135	141	222	222	189	211	212	215	229	231	135	141	222	222
PD307	216	222	115	118	214	214	113	131	107	116	113	113	112	112	234	238	202	205	227	231	211	229	203	212	229	231	141	141	222	222	211	229	203	212	229	231	141	141	222	222
PD308	216	216	118	121	214	214	113	125	107	122	113	113	112	112	234	240	202	205	219	229	195	221	209	212	229	229	135	141	222	222	195	221	209	212	229	229	135	141	222	222
PD309	216	216	115	118	214	214	125	131	107	122	113	113	112	112	234	238	202	205	209	219	211	229	212	215	229	231	135	141	222	222	211	229	212	215	229	231	135	141	222	222
PD310	222	222	109	115	204	214	125	128	107	113	111	113	112	114	238	240	202	202	209	225	219	221	203	209	229	229	129	141	216	222	219	221	203	209	229	229	129	141	216	222
PD311	222	228	103	115	204	204	113	113	107	107	113	113	114	114	234	238	205	205	213	215	219	221	209	215	229	235	141	141	222	222	219	221	209	215	229	235	141	141	222	222
PD312	222	228	109	118	214	214	113	128	107	113	111	111	112	112	238	240	199	202	225	225	219	219	209	212	231	231	141	141	222	222	219	219	209	212	231	231	141	141	222	222
PD313	222	222	109	121	204	214	128	128	107	107	111	113	112	112	234	238	196	202	209	233	217	219	209	209	229	229	135	141	222	222	217	219	209	209	229	229	135	141	222	222
PD314	222	222	115	115	204	214	113	125	107	107	111	113	112	114	232	240	202	205	209	209	219	221	209	215	229	231	129	135	222	222	219	221	209	215	229	231	129	135	222	222
PD315	222	222	115	115	204	214	116	128	107	113	111	113	112	112	234	234	202	205	213	225	195	195	209	209	231	233	135	141	222	222	195	195	209	209	231	233	135	141	222	222
PD316	222	222	115	121	204	214	125	128	107	116	113	113	112	114	234	234	202	205	213	225	211	217	203	209	229	235	135	141	222	222	211	217	203	209	229	235	135	141	222	222
PD317	222	222	109	115	204	204	125	128	113	116	111	113	112	112	232	234	202	205	209	229	195	211	209	215	229	231	141	141	222	222	195	211	209	215	229	231	141	141	222	222
PD318	222	222	115	115	204	214	128	128	107	107	111	113	112	114	234	238	202	205	209	227	195	215	209	215	231	231	129	135	222	222	195	215	209	215	231	231	129	135	222	222
PD319	222	222	109	118	204	204	113	128	107	122	111	113	112	114	234	238	202	202	209	227	207	219	209	209	231	231	135	141	222	222	207	219	209	209	231	231	135	141	222	222
PD320	222	228	115	115	204	204	125	128	107	107	111	113	112	114	234	238	202	202	209	223	219	229	209	209	229	231	129	141	222	222	219	229	209	209	229	231	129	141	222	222
PD321	216	222	103	109	212	214	125	128	113	113	111	111	112	112	234	234	199	202	211	225	195	219	209	215	231	231	129	135	222	222	195	219	209	215	231	231	129	135	222	222
PD322	222	228	109	109	204	214	113	128	107	107	111	111	112	112	232	240	202	202	209	227	195	225	209	209	229	229	141	141	222	222	195	225	209	209	229	229	141	141	222	222
PD323	222	228	115	127	214	214	113	128	107	113	111	113	112	114	234	238	202	202	225	225	195	215	209	215	229	231	141	141	222	222	195	215	209	215	229	231	141	141	222	222
PD324	222	222	109	118	204	214	125	128	113	116	111	113	112	114	234	238	202	202	209	227	195	221	209	209	229	229	129	141	222	222	195	221	209	209	229	229	129	141	222	222
PD325	222	222	121	124	214	214	113	128	107	122	113	113	114	114	234	234	202	205	227	229	217	227	203	209	229	235	135	141	222	222	217	227	203	209	229	235	135	141	222	222
PD326	216	216	115	121	214	214	128	131	107	122	113	113	112	114	234	234	202	205	209	225	211	217	203	206	229	235	135	141	222	222	211	217	203	206	229	235	135	141	222	222
PD327	222	222	121	121	204	214	128	131	107	107	113	113	112	114	232	232	202	205	223	227	217	227	209	209	227	235	141	141	216	222	217	227	209	209	227	235	141	141	216	222
PD328	222	222	109	121	204	214	113	128	107	113	113	113	112	114	234	234	205	205	225	227	225	231	209	209	229	235	135	141	222	222	225	231	209	209	229	235	135	141	222	222
PD329	216	222	115	115	214	214	125	131	107	113	113	113	112	114	234	234	202	205	225	227	209	217	209	209	229	235	141	141	222	222	209	217	209	209	229	235	141	141	222	222
PD330	222	222	115	121	204	204	113	128	107	107	113	113	112	114	234	234	202	202	213	225	225	231	203	215	229	233	135	141	222	222	225	231	203	215	229	233	135	141	222	222
PD331	222	222	115	121	204	204	125	128	107	107	113	113	112	114	234	240	199	205	213	227	217	219	203	203	229	231	135	141	222	222	217	219	203	203	229	231	135	141	222	222
PD332	222	222	109	115	214	214	113	128	107	107	113	113	112	114	234	234	202	205	225	227	211	231	209	209	229	231	135	141	222	222	211	231	209	209	229	231	135	141	222	222
PD333	222	222	115	121	204	214	125	128	107	116	113	113	112	114	234	234	202	205	213	225	211	217	203	209	229	235	135	141	222	222	211	217	203	209	229	235	135	141	222	222
PD334	216	222	115	121	204	214	113	128	107	107	113	113	112	114	234	234	199	202	223	227	219	231	203	209	235	235	135	141	222	222	219	231	203	209	235	235	135	141	222	222
PD335	222	222	109	121	204	214	113	125	107	107	113	113	114	114	234	234	202	205	217	225	209	217	203	209	231	235	141	141	222	222	209	217	203	209	231	235	141	141	222	222
PD336	216	222	115	124	204	214	113	125	107	107	111	113	112	112	234	234	202	202	225	227	219	231	209	215	229	229	135	141	222	222	219	231	209	215	229	229	135	141	222	222
PD337	222	222	115	115	204	204	125	125	107	113	113	113	114	114	234	234	205	205	213	227	195	217	203	209	229	229	135	141	222	222	195	217	203	209	229	229	135	141	222	222
PD338	222	228	103	115	204	204	113	113	107	107	113	113	114	114	234	238	205	205	213	215	219	221	209	215	229	235	141	141	222	222	219	221	209	215	229	235	141	141	222	222
PD339	222	222	121	121	204	204	113	128	107	113	113	113	112	114	234	234	199	205	215	225	223	231	209	209	231	235	141	141	222	222	223	231	209	209	231	235	141	141	222	222
PD340	222	234	115	115	214	214	113	113	107	116	113	113	112	114	238	238	199	208	223	231	213	221	209	209	229	231	135	141	216	216	213	221	209	209	229	231	135	141	216	216
PD341	222	222	109	115	204	214	125	131	107	116	113	113	112	114	234	234	199	205	215	223	219	221	209	209	229	233	141	141	216	216	219	221	209	209	229	233	141	141	216	216
PD342	222	234	115	115	214	214	113	113	107	116	113	113	112	114	234	234	199	208	213	223	213	221	209	209	229	231	135	141	216	216	213	221	209	209	229	231	135	141	216	216
PD343	222	222	115	115	204	204	125	131	116	122	113	113	112	112	234	240	208	208	215	215	215	219	209	215	229	229	141	141	216	228	215	219	209	215	229	229	141	141	216	228
PD344	222	222	115	115	204	204	125	131	107	122	113	113	112	114	234	240	199	208	215	215	215	221	209	215	231	233	141	141	216	222	215	221	209	215	231	233	141	141	216	222
PD345	222	222	109	109	204	204	113	113	107	116	113	113	112	114	234	234	205	208	215	215	213	221	209	215	231	233	141	141	216	216	213	221	209	215	231	233	141	141	216	216
PD346	222	222	109	109	204	214	125	125	107	116	113	113	112	112	234	234	205	208	223	223	213	219	209	209	231	233	141	141	216	216	213	219	209	209	231	233	141	141	216	216
PD347	222	234	115	115	214	214	125	125	107	116	113	113	114	114	234	234	199	205	215	215	213	219	209	215	229	231	135	141	216	216	213	219	209	215	229	231	135	141	216	216
PD348	222	234	109	115	204	214	125	125	116	116	113	113	112	114	234	234	199	205	213	223	219	219	209	215	229	233	141	141	216	216	219	219	209	215	229	233	141	141	216	216
PD349	222	228	115	115	204	214	113	113	107	116	113	113	112	112	234	234	205	208	213	215	213	221	209	215	229	229	135	141	216	216	213	221	209	215	229	229	135	141	216	216
PD350	222	234	109	115	204	204	113	113	107	107	113	113	112	112	234	234	208	208	213	215	219	221	209	215	229	233	135	141	216	216	219	221	209	215	229	233	135	141	216	216
PD351	222	234	115	115	214	214	113	113	107	107	113	113	112	114	234	234	199	208	213	223	219	219	209	215	229	231	135	141	216	216	219	219	209	215	229	231	135	141	216	216
PD352	222	228	121	127	204	204	125	128	107	107	113	113	114	114	234	234	202	205	213	215	195	221	209	215	231	231	141	141	216	222	195	221	209	215	231	231	141	141	216	222
PD353	222	234	109	109	204	204	113	113	107	116	113	113	112	112	234	234	208	208	215	215	213	221	215	215	231	233	135	141	216	216	213	221	215	215	231	233	135	141	216	216
PD354	216	228	127	127	204	204	113	113	107	116	113	113	114	114	234	234	196	211	215	227	195	195	209	209	231	233	141	141	222	228	195	195	209	209	231	233	141	141	222	228
PD355	222	234	124	124	204	204	125	125	116	116	113	113	112	114	234	238	202	205	223	229	219	219	209	209	231	231	141	141	222	222	219	219	209	209	231	231	141	141	222	222
PD356	222	234	124	124	214	214	113	125	107	116	113	113	112	114	234	234	202	208	227	229	193	195	209	209	231	231	135	135	222	222	193	195	209	209	231	231	135	135	222	222
PD357	216	216	115	115	204	214	125	125	107	116	113	113	112	114	234	240	202	208	213	223	195	219	203	209	231	231	135	141	222	222	195	219	203	209	231	231	135	141	222	222
PD358	222	222	118	124	204	214	113	125	107	116	113	113	112	114	234	234	202	205	211	223	217	219	203	203	231	233	135	141	222	222	217	219	203	203	231	233	135	141	222	222
PD359	222	222	115	124	214	214	125	125	116	116	113	113	114	114	234	234	202	205	223	229	193	211	197	203	229	231	135	135	222	228	193	211	197	203	229	231	135	135	222	228
PD360	216	216	121	124	214	214	125	125	107	116	113	113	112	114	234	234	202	208	227	229	217	219	209	209	231	231	129	135	222	222	217	219	209	209	231	231	129	135	222	222
PD361	222	222	115	121	214	214	125	125	107	107	113	113	112	112	234	234	196	208	209	225	195	195	203	209	229	229	135	141	222	222	195	195	203	209	229	229	135	141	222	222
PD362	216	216	103	115	214	214	113	125	107	116	113	113	112	114	234	234	202	205	225	229	193	207	209	209	231	231	135	141	222	222	193	207	209	209	231	231	135	141	222	222
PD363	222	234	115	124	204	214	125	125	107	107	113	113	114	114	234	240	199	202	219	229	193	195	203	209	229	231	135	141	222	222	193	195	203	209	229	231	135	141	222	222
PD364	216	216	118	124	214	214	113	125	107	116	113	113	114	114	234	234	202	208	223	227	193	195	209	209	227	231	129	141	222	222	193	195	209	209	227	231	129	141	222	222
PD365	228	228	115	115	204	204	125	128	107	116	113	113	114	114	234	234	196	202	215	223	193	221	203	209	229	231	135	141	222	222	193	221	203	209	229	231	135	141	222	222
PD366	216	234	115	118	204	204	113	128	107	116	113	113	114	114	234	234	202	205	227	237	221	227	200	215	229	235	141	141	222	228	221	227	200	215	229	235	141	141	222	228
PD367	222	222	115	124	204	214	113	125	107	116	113	113	112	112	234	234	202	202	223	231	191	193	203	209	229	231	141	141	222	222	191	193	203	209	229	231	141	141	222	222
PD368	216	222	115	124	204	214	125	128	107	107	113	113	112	114	234	238	202	202	229	229	193	219	203	209	231	231	141	141	222	222	193	219	203	209	231	231	141	141	222	222
PD369	222	222	115	124	204	204	113	125	116	116	113	113	114	114	234	234	202	205	215	223	193	221	209	215	231	231	135	135	222	222	193	221	209	215	231	231	135	135	222	222
PD370	228	228	115	115	204	214	125	128	107	107	113	113	114	114	228	240	199	205	223	229	205	221	209	209	231	231	141	141	216	216	205	221	209	209	231	231	141	141	216	216
PD371	222	222	115	118	204	214	113	125	107	107	113	113	114	114	234	238	196	208	209	237	195	195	203	209	229	235	135	141	222	222	195	195	203	209	229	235	135	141	222	222
PD372	216	228	103	109	202	204	125	128	107	107	113	113	114	114	232	232	199	205	209	213	205	219	209	215	235	235	141	141	216	222	205	219	209	215	235	235	141	141	216	222
PD373	222	228	109	124	204	214	113	113	107	113	113	113	114	114	234	248	199	199	223	225	219	219	209	209	231	231	141	141	216	222	219	219	209	209	231	231	141	141	216	222
PD374	216	222	109	121	202	204	125	128	107	116	113	113	114	114	232	232	199	205	213	223	205	219	209	215	229	229	141	141	216	216	205	219	209	215	229	229	141	141	216	216
PD375	228	234	115	124	202	204	113	125	107	107	113	113	114	114	240	248	199	205	223	223	205	219	209	215	231	231	141	141	222	222	205	219	209	215	231	231	141	141	222	222
PD376	216	222	109	121	204	214	113	128	107	116	113	113	114	114	248	248	199	205	223	225	205	219	209	209	229	229	141	141	222	222	205	219	209	209	229	229	141	141	222	222
PD377	216	222	109	121	204	214	113	128	107	116	113	113	114	114	248	248	199	205	223	225	205	219	209	209	229	229	141	141	222	222	205	219	209	209	229	229	141	141	222	222
PD378	216	228	115	121	204	214	113	125	107	107	113	113	114	114	234	248	199	205	209	209	219	231	209	215	231	231	135	141	222	222	219	231	209	215	231	231	135	141	222	222
PD379	216	228	103	109	202	204	125	131	107	116	113	113	114	114	228	248	199	205	213	223	219	219	209	215	235	235	141	141	222	222	219	219	209	215	235	235	141	141	222	222
PD380	216	216	109	115	204	204	113	128	107	107	113	113	114	114	234	234	199	205	223	227	211	219	209	209	229	229	135	141	222	222	211	219	209	209	229	229	135	141	222	222
PD381	222	228	103	115	202	204	125	128	107	116	113	113	114	114	232	232	199	205	223	225	219	219	209	209	231	235	141	141	216	222	219	219	209	209	231	235	141	141	216	222
PD382	228	228	115	121	204	204	113	128	107	113	113	113	112	114	234	248	199	208	209	233	205	211	209	209	231	231	141	141	222	222	205	211	209	209	231	231	141	141	222	222
PD383	216	228	109	121	202	204	125	131	107	107	113	113	114	114	232	232	199	205	213	223	219	219	209	215	229	229	141	141	222	222	219	219	209	215	229	229	141	141	222	222
PD384	222	228	103	109	202	204	125	131	107	107	113	113	114	114	248	248	199	205	209	225	219	219	209	209	229	235	141	141	222	222	219	219	209	209	229	235	141	141	222	222
